# Supplementary material for: In vivo biomechanical measurement and haptic simulation of portal placement procedure in shoulder arthroscopic surgery
Source: PLoS One. 2018 Mar 1;13(3):e0193736. doi: 10.1371/journal.pone.0193736 (PMC5833274; doi:10.1371/journal.pone.0193736)
Supplement: S1 Table — (XLSX) [file pone.0193736.s001.xlsx]

## Sheet: Sheet1
S1 Table
Patient Number	Gender	Age	Affected shoulder	Operation name	Tear size	Acquired In vivo data	Preop. Shoulder ROM	Maximum puncture force(N)	Fitted stiffness(N/m)	Arthroscopy Image
1	M	53	R	Rotator cuff repair	Small to medium	Puncture force, Stiffness	Intact	77.35	2609.9
2	F	64	L	Rotator cuff repair	Small to medium	Puncture force	Flexion : 170/150 Abduction : 170/150 Internal rotation : T10/T10 external rotation : 60/60	79.58	-
3	M	57	L	Rotator cuff repair	Small	Puncture force, Stiffness	Intact	72.11	2889.7
4(*)	M	65	L	Rotator cuff repair	Small	Puncture force, Stiffness	Flexion : 170/170 Abduction : 170/120 Internal rotation : T10/L2 external rotation : 60/60	89.77	2739.9
5	F	59	R	Rotator cuff repair	Medium	Puncture force	Intact	43.08	-
6	F	44	R	Rotator cuff repair	Small to medium	Puncture force	Flexion : 130/170 Abduction : 150/170 Internal rotation : L1/T10 external rotation : 60/60	65.74	-
7	F	63	R	Rotator cuff repair	Small to medium	Puncture force	Intact	70.08	-
8	M	61	L	Rotator cuff repair	Medium	Puncture force, Stiffness	Intact	64.94	2301.4
9	M	62	L	Rotator cuff repair	Small	Puncture force, Stiffness	Intact	65.17	2442.3
10	F	63	R	Rotator cuff repair	Small to medium	Puncture force	Intact	60.17	-
Mean	-	59.1	-	-	-	-	-	66.46	2560.82
Std.	-	6.41959	-	-	-	-	-	10.76	252.92
(*) In vivo data of patient #4 were excluded in calculation of mean and standard deviation because of synovitis finding which can be seen in early frozen shoulder.
